# Supplementary material for: Prevalence and serotype distribution of nasopharyngeal carriage of Streptococcus pneumoniae in China: a meta-analysis
Source: BMC Infect Dis. 2017 Dec 13;17:765. doi: 10.1186/s12879-017-2816-8 (PMC5729489; doi:10.1186/s12879-017-2816-8)
Supplement: Additional file 1: — Data base. (XLSX 25 kb) [file 12879_2017_2816_MOESM1_ESM.xlsx]

## Sheet: Sheet1
ID	author	sampleyear	location	district	r	n	PCV7introduction	agegroup	identificationmethod	人群	P	CEC	CRO	LEV	E	DA	TE	SXT	CL	23F	6A	19F	6B	14	18C	34	15	19A	35	23A	no
37	Chen DK[47]	1999	Beijing	northen	56	156	pre	kindergarten	op	幼儿园	6		3	0	52					4	6	54	5	2			4	8
30	Zeng YQ[40]	2003	Chongqing	southern	76	400	pre	mixed age children	op	儿童										5	6	15	5	4	3		6	6			5
5	Yang HM[15]	2011	Hubei	southern	16	104	post	≥5 years	op	0-14	13				71		78	71	29	6	9	26		7	1		2
28	Lai ZG[38]	2006	Guangdong	southern	132	344	pre	kindergarten	op	幼儿园										27	25	128	29	34			30	30
21	Wang H[31]	1999	Beijing	northen	244	985	pre	kindergarten	op	幼儿园	61	73		0	114	112	118	122	25	28	21	36		7			8				7
22	Chen H[32]	2010	Guangdong	southern	16	120	post	kindergarten	op	0-5岁	55	66	14	0	125	122	125	131	29	28	20	30		7							5
1	Ping GL[11]	2009	Beijing	northen	47	600	post	12-18 months	latex	12-18月龄	35		3	1	181		214	161	117	37	82	41	10				27			8
3	Kang Y[13]	2010	Heilongjiang	northen	23	100	post	kindergarten	op	幼儿园	32									57	29	24	18	14	12	11	9	9	9	6
2	Liu YK[12]	2005	Hubei	southern	78	297	pre	kindergarten	op	幼儿园
4	Zhang LP[14]	2011	Guangdong	southern	115	600	post	12-18 months	latex	12-18月龄	4
	Yang HM[15]	2011	Hubei	southern	50	197	post	kindergarten	PCR	0-14
6	Yang F[16]	1997-1998	Shanghai	southern	222	791	pre	kindergarten	op	幼儿园	16				69	59	1	98	0
7	Liu YL[17]	2009	Nation	national	451	3635	post	12-18 months	op	12-18月龄	44	190
8	Li H[18]	2000	Henan	northen	151	571	pre	kindergarten	latex	2-7岁
9	Zhao XY[19]	2005	Guangdong	southern	25	327	pre	≥5 years	op	6-9岁
10	Hou AC[20]	1995-2000	Beijing	northen	57	307	pre	mixed age children	op	0-13	13		3	1	41	32	32	41	29
12	Liu J[21]	2005	Liaoning	northen	14	110	pre	kindergarten	op	3-6岁	6				56	25	55	47	10
13	Li FQ[22]	2005	Hebei	northen	24	100	pre	kindergarten	op	3-5岁	52
14	Liang JP[23]	2003	Guangdong	southern	61	186	pre	kindergarten	op	3-6岁
15	Di MZ[24]	2010	Beijing	northen	45	217	post	mixed age children	latex	1-12岁
16	He YM[25]	2005	Guangdong	southern	121	350	pre	kindergarten	latex	3-5岁	70			2	80		78	50	24
17	Hua CZ[26]	2004	Zhejiang	southern	67	1220	pre	kindergarten	latex	2-5岁
	Yu SJ[27]	2000	Beijing	northen	190	502	pre	kindergarten	op	3月-5岁
18	Sun ZY[28]	2007	Hubei	southern	135	605	pre	kindergarten	op	幼儿园	39	39	0	0	67	67	67	40	15
19	Zhou H[29]	2002	Guangdong	southern	35	150	pre	kindergarten	op	幼儿园
20	Zhang LH[30]	2005	Guangdong	southern	132	344	pre	kindergarten	latex	幼儿园
23	Zhang J[33]	2004	Hubei	southern	116	469	pre	kindergarten	op	幼儿园
24	Bai AY[34]	2010	Shandong	northen	57	611	post	12-18 months	op	1-2岁	1
25	Gao ZP[35]	2012	Beijing	northen	53	237	post	kindergarten	op	2-5岁
26	Wu BQ[36]	2000	Guangdong	southern	53	220	pre	kindergarten	op	幼儿园
	Jiang LH[37]	2014	Guangxi	southern	85	684	post	kindergarten	op	2-12岁
27	Jiang LH[37]	2014	Guangxi	southern	63	791	post	≥5 years	latex	2-12岁
29	Zhao DF[39]	2009	Hubei	southern	75	596	post	12-18 months	op	12-18月龄
31	NY Lee[41]	1998-1999	Beijing	northen	100	267	pre	kindergarten	op	1-5year
32	Hu JY[42]	2009	Shanghai	southern	102	614	post	12-18 months	op	12-18months	13	39	0	0	67	67	67	40	15
33	Luo XM[43]	2002	Guangdong	southern	60	199	pre	mixed age children	op	<12岁	7	56	43	141	16	104
34	Liu YH[44]	2006	Guangdong	southern	138	400	pre	kindergarten	latex	幼儿园	40		24	3			49	49	3
35	Liu YJ[45]	2007	Liaoning	northen	17	130	pre	kindergarten	op	幼儿园
36	CaoXH[46]	2012	Heilongjiang	northen	9	345	post	kindergarten	op	幼儿园	17			11	100	87	83	36	21

## Sheet: Sheet2
author	sample year	地点	district	r	n	PCV7introduction
Ping GL[11]	2009	Beijing	northen	47	600	post
Liu YK[12]	2005	Hubei	southern	78	297	pre
Kang Y[13]	2010	Heilongjiang	northen	23	100	post
Zhang LP[14]	2011	Guangdong	southern	115	600	post
Yang HM[15]	2011	Hubei	southern	66	301	post
Yang F[16]	1997-1998	Shanghai	southern	222	791	pre
Liu YL[17]	2009	Nation	national	451	3635	post
Li H[18]	2000	Henan	northen	151	571	pre
Zhao XY[19]	2005	Guangdong	southern	25	327	pre
Hou AC[20]	1995-2000	Beijing	northen	57	307	pre
Liu J[21]	2005	Liaoning	northen	14	110	pre
Li FQ[22]	2005	Hebei	northen	24	100	pre
Liang JP[23]	2003	Guangdong	southern	61	186	pre
Di MZ[24]	2010	Beijing	northen	45	217	post
He YM[25]	2005	Guangdong	southern	121	350	pre
Hua CZ[26]	2004	Zhejiang	southern	67	1220	pre
Yu SJ[27]	2000	Beijing	northen	190	502	pre
Sun ZY[28]	2007	Hubei	southern	135	605	pre
Zhou H[29]	2002	Guangdong	southern	35	150	pre
Zhang LH[30]	2005	Guangdong	southern	132	344	pre
Wang H[31]	1999	Beijing	northen	244	985	pre
Chen H[32]	2010	Guangdong	southern	16	120	post
Zhang J[33]	2004	Hubei	southern	116	469	pre
Bai AY[34]	2010	Shandong	northen	57	611	post
Gao ZP[35]	2012	Beijing	northen	53	237	post
Wu BQ[36]	2000	Guangdong	southern	53	220	pre
Jiang LH[37]	2014	Guangxi	southern	148	1475	post
Lai ZG[38]	2006	Guangdong	southern	132	344	pre
Zhao DF[39]	2009	Hubei	southern	75	596	post
Zeng YQ[40]	2003	Chongqing	southern	76	400	pre
NY Lee[41]	1998-1999	Beijing	northen	100	267	pre
Hu JY[42]	2009	Shanghai	southern	102	614	post
Luo XM[43]	2002	Guangdong	southern	60	199	pre
Liu YH[44]	2006	Guangdong	southern	138	400	pre
Liu YJ[45]	2007	Liaoning	northen	17	130	pre
CaoXH[46]	2012	Heilongjiang	northen	9	345	post
Chen DK[47]	1999	Beijing	northen	56	156	pre

## Sheet: Sheet3
author	sample year	location	district	r	n	PCV7introduction	agegroup
Liu YK[12]	2005	Hubei	southern	78	297	pre	kindergarten
Kang Y[13]	2010	Heilongjiang	northen	23	100	post	kindergarten
Zhang LP[14]	2011	Guangdong	southern	115	600	post	kindergarten
Yang HM[15]	2011	Hubei	southern	50	197	post	kindergarten
Yang F[16]	1997-1998	Shanghai	southern	222	791	pre	kindergarten
Li H[18]	2000	Henan	northen	151	571	pre	kindergarten
Liu J[21]	2005	Liaoning	northen	14	110	pre	kindergarten
Li FQ[22]	2005	Hebei	northen	24	100	pre	kindergarten
Liang JP[23]	2003	Guangdong	southern	61	186	pre	kindergarten
He YM[25]	2005	Guangdong	southern	121	350	pre	kindergarten
Hua CZ[26]	2004	Zhejiang	southern	67	1220	pre	kindergarten
Yu SJ[27]	2000	Beijing	northen	190	502	pre	kindergarten
Sun ZY[28]	2007	Hubei	southern	135	605	pre	kindergarten
Zhou H[29]	2002	Guangdong	southern	35	150	pre	kindergarten
Zhang LH[30]	2005	Guangdong	southern	132	344	pre	kindergarten
Wang H[31]	1999	Beijing	northen	244	985	pre	kindergarten
Chen H[32]	2010	Guangdong	southern	16	120	post	kindergarten
Zhang J[33]	2004	Hubei	southern	116	469	pre	kindergarten
Gao ZP[35]	2012	Beijing	northen	53	237	post	kindergarten
Wu BQ[36]	2000	Guangdong	southern	53	220	pre	kindergarten
Jiang LH[37]	2014	Guangxi	southern	85	684	post	kindergarten
Lai ZG[38]	2006	Guangdong	southern	132	344	pre	kindergarten
NY Lee[41]	1998-1999	Beijing	northen	100	267	pre	kindergarten
Liu YH[44]	2006	Guangdong	southern	138	400	pre	kindergarten
Liu YJ[45]	2007	Liaoning	northen	17	130	pre	kindergarten
CaoXH[46]	2012	Heilongjiang	northen	9	345	post	kindergarten
Chen DK[47]	1999	Beijing	northen	56	156	pre	kindergarten
				2437	10480

## Sheet: Sheet4
author	sampleyear	location	district	r	n	PCV7introduction	agegroup	identificationmethod
Ping GL[11]	2009	Beijing	northen	47	600	post	12-18 months	latex
Kang Y[13]	2010	Heilongjiang	northen	23	100	post	kindergarten	op
Zhang LP[14]	2011	Guangdong	southern	115	600	post	kindergarten	latex
Yang HM[15]	2011	Hubei	southern	50	197	post	kindergarten	PCR
Yang HM[15]	2011	Hubei	southern	16	104	post	≥5 years	op
Liu YL[17]	2009	Nation	national	451	3635	post	12-18 months	op
Di MZ[24]	2010	Beijing	northen	45	217	post	mixed age children	latex
Chen H[32]	2010	Guangdong	southern	16	120	post	kindergarten	op
Bai AY[34]	2010	Shandong	northen	57	611	post	12-18 months	op
Gao ZP[35]	2012	Beijing	northen	53	237	post	kindergarten	op
Jiang LH[37]	2014	Guangxi	southern	85	684	post	kindergarten	op
Jiang LH[37]	2014	Guangxi	southern	63	791	post	≥5 years	latex
Zhao DF[39]	2009	Hubei	southern	75	596	post	12-18 months	op
Hu JY[42]	2009	Shanghai	southern	102	614	post	12-18 months	op
CaoXH[46]	2012	Heilongjiang	northen	9	345	post	kindergarten	op
author	sampleyear	location	district	r	n	PCV7introduction	agegroup	identificationmethod
Liu YK[12]	2005	Hubei	southern	78	297	pre	kindergarten	op
Yang F[16]	1997-1998	Shanghai	southern	222	791	pre	kindergarten	op
Li H[18]	2000	Henan	northen	151	571	pre	kindergarten	latex
Zhao XY[19]	2005	Guangdong	southern	25	327	pre	≥5 years	op
Hou AC[20]	1995-2000	Beijing	northen	57	307	pre	mixed age children	op
Liu J[21]	2005	Liaoning	northen	14	110	pre	kindergarten	op
Li FQ[22]	2005	Hebei	northen	24	100	pre	kindergarten	op
Liang JP[23]	2003	Guangdong	southern	61	186	pre	kindergarten	op
He YM[25]	2005	Guangdong	southern	121	350	pre	kindergarten	latex
Hua CZ[26]	2004	Zhejiang	southern	67	1220	pre	kindergarten	latex
Yu SJ[27]	2000	Beijing	northen	190	502	pre	kindergarten	op
Sun ZY[28]	2007	Hubei	southern	135	605	pre	kindergarten	op
Zhou H[29]	2002	Guangdong	southern	35	150	pre	kindergarten	op
Zhang LH[30]	2005	Guangdong	southern	132	344	pre	kindergarten	latex
Wang H[31]	1999	Beijing	northen	244	985	pre	kindergarten	op
Zhang J[33]	2004	Hubei	southern	116	469	pre	kindergarten	op
Wu BQ[36]	2000	Guangdong	southern	53	220	pre	kindergarten	op
Lai ZG[38]	2006	Guangdong	southern	132	344	pre	kindergarten	op
Zeng YQ[40]	2003	Chongqing	southern	76	400	pre	mixed age children	op
NY Lee[41]	1998-1999	Beijing	northen	100	267	pre	kindergarten	op
Luo XM[43]	2002	Guangdong	southern	60	199	pre	mixed age children	op
Liu YH[44]	2006	Guangdong	southern	138	400	pre	kindergarten	latex
Liu YJ[45]	2007	Liaoning	northen	17	130	pre	kindergarten	op
Chen DK[47]	1999	Beijing	northen	56	156	pre	kindergarten	op

## Sheet: 血清型分布
ID	author	sampleyear	PCV7introduction	agegroup	n	23F	6A	19F	6B	14	18C	r	15	其他包含13价	pcv7	pcv13
7	Liu YL[17]	2009	post	12-18 months	451	0	0	128	0	34		30	30		219	275
18	Sun ZY[28]	2007	pre	kindergarten	133	28	11	18	20	7		18	8		73	102
23	Zhang J[33]	2004	pre	kindergarten	114	28	10	15	10	7		15	0		60	85
31	NY Lee[41]	1998-1999	pre	kindergarten	95	6	5	13	4	7		13	2	5	30	53
6	Yang F[16]	1997-1998	pre	kindergarten	222	57	29	24	18	14	13	9	9		126	164
32	Hu JY[42]	2009	post	12-18 months	102	4	6	54	5	2		8	4		70	84
29	Zhao DF[39]	2009	post	12-18 months	75	5	6	15	5	4		6	6		29	41
21	Wang H[31]	1999	pre	kindergarten	244	37	82	41	10	0		0	27		88	170
	Yu SJ[27]				190	22	25	14	14	10		0	0		60	85
